# Supplementary material for: Characterization of Antioxidant and Antimicrobial Activity and Phenolic Compound Profile of Extracts from Seeds of Different Vitis Species
Source: Molecules. 2023 Jun 22;28(13):4924. doi: 10.3390/molecules28134924 (PMC10343412; doi:10.3390/molecules28134924)
Supplement: Supplementary file 1 [file molecules-28-04924-s001.zip]

Archive with 1 entries (1 files):
- molecules-2467825-supplementary.pdf
